# Supplementary material for: Non-Additive Transcriptomic Responses to Inoculation with Rhizobia in a Young Allopolyploid Compared with Its Diploid Progenitors
Source: Genes (Basel). 2017 Nov 30;8(12):357. doi: 10.3390/genes8120357 (PMC5748675; doi:10.3390/genes8120357)
Supplement: Supplementary file 1 [file genes-08-00357-s001.zip]

Archive with 10 entries (10 files):
- Supplemental_Fig_S1.pdf
- Supplemental_Fig_S2.pdf
- Supplemental_Fig_S3.pdf
- Supplemental_Fig_S4.pdf
- Supplemental_Fig_S5.pdf
- Supplemental_Fig_S6.pdf
- Supplemental_Fig_S7.pdf
- Supplemental_Table_S1.xlsx
- Supplemental_Table_S2.xlsx
- Supplemental_Table_S3.pdf
