# Supplementary material for: Non-Additive Transcriptomic Responses to Inoculation with Rhizobia in a Young Allopolyploid Compared with Its Diploid Progenitors
Source: Genes (Basel). 2017 Nov 30;8(12):357. doi: 10.3390/genes8120357 (PMC5748675; doi:10.3390/genes8120357)
Supplement: Supplementary file 1 [file genes-08-00357-s001.zip › Supplemental_Table_S1.xlsx]

## Sheet: Sheet1
Gene ID	Treatment	Expression Pattern	Category	Description
Glyma.07G208900	Control	Additivity	I	SAN1B - 2OG-Fe(II) oxygenase
Glyma.13G114000	Control	D3 expression- level dominance	IV	Nod100 - sucrose synthase; Glycosyl transferases
Glyma.02G270800	Control	D3 expression- level dominance	IV	NFR1
Glyma.11G063100	Control	D3 expression- level dominance	IV	NFR5
Glyma.07G209100	Control	D3 expression- level dominance	IX	SAN1A - 2OG-Fe(II) oxygenase
Glyma.12G050100	Control	D4 expression- level dominance	II	NIN2 - RWP-RK/PB1; putative TF
Glyma.06G065600	Control	D4 expression- level dominance	XI	Nodulin - SPFH/Band 7 family; integral membrane protein
Glyma.15G003900	Control	Transgressive downregulation	III	Nod26 - Major intrinsic protein
Glyma.10G248900	Control	Transgressive upregulation	VI	Nodulin-33 - haloacid dehalogenase-like hydrolase
Glyma.12G040000	Control	Transgressive upregulation	VIII	NARK
Glyma.06G065600	Inoculated	Additivity	XII	NIN2 - RWP-RK/PB1; putative TF
Glyma.02G270800	Inoculated	D3 expression- level dominance	IV	NFR1
Glyma.15G003900	Inoculated	D3 expression- level dominance	IX	Nod26 - Major intrinsic protein
Glyma.07G208900	Inoculated	D4 expression- level dominance	II	SAN1B - 2OG-Fe(II) oxygenase
Glyma.07G209100	Inoculated	Transgressive downregulation	III	SAN1A - 2OG-Fe(II) oxygenase
Glyma.14G150100	Inoculated	Transgressive upregulation	V	ENOD8 - GDSL-like Lipase/Acylhydrolase
Glyma.04G251900	Inoculated	Transgressive upregulation	VI	NSP2 - GRAS TF
Glyma.10G248900	Inoculated	Transgressive upregulation	VIII	Nodulin-33 - haloacid dehalogenase-like hydrolase
