# Supplementary material for: Non-Additive Transcriptomic Responses to Inoculation with Rhizobia in a Young Allopolyploid Compared with Its Diploid Progenitors
Source: Genes (Basel). 2017 Nov 30;8(12):357. doi: 10.3390/genes8120357 (PMC5748675; doi:10.3390/genes8120357)
Supplement: Supplementary file 1 [file genes-08-00357-s001.zip › Supplemental_Table_S2.xlsx]

## Sheet: Sheet1
Receptor	T2 Accession	Treatment	χ2	Significance
NFR1	1134	Control	0.48	n.s.
		Inoculated	0.11	n.s.
	1188	Control	2.31	n.s.
		Inoculated	1.29	n.s.
	1393	Control	1.19	n.s.
		Inoculated	4.45	< 0.05
NFR5	1134	Control	14.55	< 0.05
		Inoculated	1.24	n.s.
	1188	Control	0.11	n.s.
		Inoculated	0.71	n.s.
	1393	Control	1.52	n.s.
		Inoculated	0.2	n.s.
NORK	1134	Control	2.81	n.s.
		Inoculated	3.06	n.s.
	1188	Control	0.0031	n.s.
		Inoculated	3.82	n.s.
	1393	Control	8.3	< 0.05
		Inoculated	1.29	n.s.
